# Supplementary material for: IRS4 induces mammary tumorigenesis and confers resistance to HER2-targeted therapy through constitutive PI3K/AKT-pathway hyperactivation
Source: Nat Commun. 2016 Nov 23;7:13567. doi: 10.1038/ncomms13567 (PMC5122961; doi:10.1038/ncomms13567)
Supplement: Supplementary Data 1 — Location and orientation of MMTV-proviral insertions from the insertional mutagenesis screens, also providing tumour ID, mouse strain background and genotype. [file ncomms13567-s2.xls]

## Sheet: Table S1
Supplementary Data 1: Location and orientation of MMTV-proviral insertions from the insertional mutagenesis screens, also providing tumour ID, mouse strain background and genotype.
screen	tumor	chr	location	strand	background	genotype
A	Bwt-261	X	135171075	+	BALB/c	wt
A	C134-R3	X	135166315	-	FVB	MMTV-cNeu
A	C204-L1	X	135157303	-	FVB	MMTV-cNeu
A	C9-R2	X	135160981	-	FVB	MMTV-cNeu
A	P3732-R1	X	135295604	+	BALB/c	K14Cre;Trp53F/F
A	P3790-R2	X	135171680	+	BALB/c	K14Cre;Trp53F/F
A	P3797-R2	X	135152282	-	BALB/c	K14Cre;Trp53F/F
A	P3829-R2	X	135177811	+	BALB/c	K14Cre;Trp53F/F
B	1018-R3	X	138161181	-	FVB	wt
B	1260-R4	X	138160948	-	FVB	wt
B	1354-R5	X	138160959	-	FVB	wt
B	1354-R5	X	138171273	-	FVB	wt
B	1419-R1	X	138145595	+	FVB	wt
B	1567-L4	X	138154398	+	FVB	wt
B	1567-L4	X	138196153	-	FVB	wt
B	572 R4	X	138163140	+	FVB	wt
B	663 R3	X	138155144	+	FVB	wt
B	814-L4	X	138226759	-	FVB	wt
B	876 R1	X	138166358	-	FVB	wt
B	889 R3	X	138153837	+	FVB	wt
B	Bwt-186	X	138160619	-	BALB/c	wt
B	Bwt-19	X	138141082	-	BALB/c	wt
B	Bwt-248	X	138058101	+	BALB/c	wt
B	Bwt-248	X	138144656	+	BALB/c	wt
B	Bwt-248	X	138213995	-	BALB/c	wt
B	1060-L1	X	138160621	-	FVB	PTEN+/-
B	1440-R4	X	138161230	-	FVB	PTEN+/-
B	1440-R5	X	138106941	+	FVB	PTEN+/-
B	1518-R2	X	138182841	-	FVB	PTEN+/-
B	1526-L4	X	138159710	+	FVB	PTEN+/-
B	638-R5	X	138084275	+	FVB	PTEN+/-
B	907-L1	X	138162130	-	FVB	PTEN+/-
B	C216-L4	X	138151706	+	FVB	MMTV-cNeu
B	C418-R2	X	138160260	-	FVB	MMTV-cNeu
B	C479-R1	X	138183864	-	FVB	MMTV-cNeu
B	C9-R1	X	138155394	+	FVB	MMTV-cNeu
B	P3437-L1	X	138096762	+	BALB/c	K14Cre;Trp53F/F
B	P3521-R3	X	138155395	+	BALB/c	K14Cre;Trp53F/F
B	P3724-R4	X	138238468	-	BALB/c	K14Cre;Trp53F/F
