# Supplementary material for: IRS4 induces mammary tumorigenesis and confers resistance to HER2-targeted therapy through constitutive PI3K/AKT-pathway hyperactivation
Source: Nat Commun. 2016 Nov 23;7:13567. doi: 10.1038/ncomms13567 (PMC5122961; doi:10.1038/ncomms13567)
Supplement: Supplementary Data 2 — RSN-normalized log2-transformed IRS4 microarray expression values from 157 metastasized breast cancers and corresponding PAM50-based subtype, quantified by the microarray probe ILMN_1712774 of the Illumina HumanHT-12 v4 Expression BeadChip. [file ncomms13567-s3.xls]

## Sheet: Table S2
Supplementary Data 2: RSN-normalized log2-transformed IRS4 microarray expression values from 157 metastasized breast cancers and corresponding PAM50-based subtype, quantified by the microarray probe ILMN_1712774 of the Illumina HumanHT-12 v4 Expression BeadChip.
sample ID	PAM50-based subtype	ILMN_1712774 (IRS4)
hhbc116	Triple negative / basal-like	1.48444
hhbc75	Triple negative / basal-like	1.13245
hhbc140	HER2 enriched	0.876989
hhbc5	HER2 enriched	0.799406
hhbc145	Luminal A	0.691878
hhbc84	Triple negative / basal-like	0.63941
hhbc83	Triple negative / basal-like	0.630477
hhbc86	Triple negative / basal-like	0.630477
hhbc22	Triple negative / basal-like	0.547488
hhbc52	Luminal B	0.547488
hhbc55	Luminal A	0.439112
hhbc14	Luminal A	0.428843
hhbc81	Triple negative / basal-like	0.418501
hhbc46	Luminal A	0.408085
hhbc156	Triple negative / basal-like	0.397592
hhbc33	Luminal A	0.397592
hhbc31	Luminal A	0.387023
hhbc128	Luminal A	0.365649
hhbc7	Luminal B	0.343954
hhbc109	HER2 enriched	0.332983
hhbc155	Luminal A	0.332983
hhbc56	Luminal A	0.332983
hhbc39	Triple negative / basal-like	0.321928
hhbc122	Luminal A	0.321928
hhbc119	Luminal A	0.310788
hhbc85	Triple negative / basal-like	0.27684
hhbc143	Luminal A	0.27684
hhbc54	Luminal B	0.27684
hhbc9	HER2 enriched	0.265345
hhbc2	Luminal B	0.265345
hhbc144	Luminal A	0.253757
hhbc1	Luminal B	0.230298
hhbc67	Luminal B	0.230298
hhbc88	Luminal B	0.218424
hhbc113	Triple negative / basal-like	0.206451
hhbc16	Luminal A	0.194378
hhbc150	Triple negative / basal-like	0.157541
hhbc18	Luminal A	0.157541
hhbc125	Triple negative / basal-like	0.14505
hhbc29	Luminal B	0.14505
hhbc146	Luminal A	0.13245
hhbc152	Luminal A	0.13245
hhbc66	Luminal A	0.13245
hhbc71	Luminal A	0.13245
hhbc154	Luminal B	0.13245
hhbc6	Triple negative / basal-like	0.119739
hhbc139	Luminal A	0.119739
hhbc49	Triple negative / basal-like	0.106915
hhbc129	HER2 enriched	0.106915
hhbc57	Luminal A	0.106915
hhbc50	Luminal B	0.106915
hhbc77	Luminal B	0.106915
hhbc107	Luminal A	0.08092
hhbc100	Luminal B	0.08092
hhbc24	Luminal B	0.08092
hhbc121	Luminal A	0.0677446
hhbc37	Luminal A	0.0677446
hhbc153	Luminal B	0.0677446
hhbc19	HER2 enriched	0.0544478
hhbc53	HER2 enriched	0.0544478
hhbc59	Luminal A	0.0544478
hhbc89	Luminal A	0.0544478
hhbc108	Luminal B	0.0544478
hhbc17	HER2 enriched	0.0410273
hhbc135	Luminal A	0.0410273
hhbc142	Luminal A	0.0410273
hhbc130	Luminal B	0.0274807
hhbc69	Luminal B	0.0138058
hhbc48	HER2 enriched	0
hhbc64	HER2 enriched	0
hhbc132	Luminal A	0
hhbc134	Luminal A	0
hhbc137	Luminal A	0
hhbc21	Luminal A	0
hhbc27	Luminal A	0
hhbc43	Luminal A	0
hhbc72	Luminal A	0
hhbc80	Luminal B	0
hhbc90	Luminal B	0
hhbc45	HER2 enriched	-0.0139392
hhbc38	Luminal A	-0.0139392
hhbc118	Luminal B	-0.0139392
hhbc124	Luminal B	-0.0139392
hhbc70	HER2 enriched	-0.0280144
hhbc151	Luminal B	-0.0280144
hhbc87	Triple negative / basal-like	-0.0422282
hhbc131	HER2 enriched	-0.0422282
hhbc148	Luminal A	-0.0422282
hhbc78	Luminal A	-0.0422282
hhbc92	Luminal B	-0.0565835
hhbc161	HER2 enriched	-0.0710831
hhbc112	Luminal B	-0.0710831
hhbc79	Luminal B	-0.0710831
hhbc65	Triple negative / basal-like	-0.0857299
hhbc97	HER2 enriched	-0.0857299
hhbc44	Luminal A	-0.0857299
hhbc11	Luminal B	-0.0857299
hhbc34	Luminal A	-0.100527
hhbc4	Luminal A	-0.100527
hhbc61	Luminal A	-0.100527
hhbc96	Luminal A	-0.100527
hhbc106	Luminal B	-0.100527
hhbc141	Luminal B	-0.100527
hhbc8	Luminal B	-0.100527
hhbc105	Luminal A	-0.115477
hhbc111	Luminal A	-0.115477
hhbc136	Luminal A	-0.115477
hhbc159	Luminal A	-0.115477
hhbc110	Luminal B	-0.115477
hhbc10	Luminal A	-0.130584
hhbc160	Luminal A	-0.130584
hhbc82	Luminal A	-0.130584
hhbc162	Luminal B	-0.130584
hhbc76	HER2 enriched	-0.145851
hhbc3	Luminal A	-0.145851
hhbc62	Luminal B	-0.145851
hhbc93	Triple negative / basal-like	-0.161281
hhbc157	Luminal A	-0.161281
hhbc23	Luminal A	-0.176878
hhbc91	Luminal A	-0.176878
hhbc12	Luminal B	-0.176878
hhbc126	Luminal B	-0.176878
hhbc133	Luminal B	-0.176878
hhbc28	Triple negative / basal-like	-0.192645
hhbc158	Luminal A	-0.192645
hhbc94	Luminal A	-0.192645
hhbc149	Luminal A	-0.208587
hhbc15	Luminal B	-0.208587
hhbc98	Luminal B	-0.208587
hhbc114	Triple negative / basal-like	-0.224706
hhbc26	Triple negative / basal-like	-0.224706
hhbc35	Triple negative / basal-like	-0.224706
hhbc32	Luminal A	-0.224706
hhbc101	Luminal B	-0.224706
hhbc147	Luminal B	-0.224706
hhbc103	Triple negative / basal-like	-0.241008
hhbc115	Luminal A	-0.241008
hhbc47	Luminal A	-0.257496
hhbc99	Luminal B	-0.257496
hhbc117	Luminal B	-0.257496
hhbc138	Luminal A	-0.274175
hhbc102	Luminal B	-0.274175
hhbc20	Luminal B	-0.308122
hhbc36	Luminal B	-0.308122
hhbc30	Luminal A	-0.342888
hhbc68	Luminal B	-0.342888
hhbc25	Luminal A	-0.36059
hhbc58	Luminal A	-0.36059
hhbc51	Luminal A	-0.378512
hhbc127	Triple negative / basal-like	-0.452512
hhbc40	HER2 enriched	-0.452512
hhbc95	Triple negative / basal-like	-0.471621
hhbc123	HER2 enriched	-0.471621
hhbc41	Luminal B	-0.471621
hhbc42	Luminal A	-0.571157
hhbc63	Luminal B	-0.591915
hhbc13	Luminal A	-0.634351
